# Supplementary material for: Combined Dietary Anthocyanins, Flavonols, and Stilbenoids Alleviate Inflammatory Bowel Disease Symptoms in Mice
Source: Front Nutr. 2018 Jan 24;4:75. doi: 10.3389/fnut.2017.00075 (PMC5810255; doi:10.3389/fnut.2017.00075)
Supplement: Supplementary file 2 [file data_sheet_2.xlsx]

## Sheet: Foglio1
	Averages						Standard deviations
Genus	Normal Food	WT tomato Diet	Indigo Diet	High-Resv Diet	Bronze Diet		Normal Food	WT tomato Diet	Indigo Diet	High-Resv Diet	Bronze Diet
Parabacteroides	10.7715	12.1497	17.3138	17.5318	17.0101		3.49125	3.39089	3.8467	2.49908	3.09596
Blautia	19.565	16.2832	16.1953	14.772	11.8154		3.62778	5.69349	3.54691	2.38593	5.99588
Prevotella	12.2612	10.1737	8.6236	11.5442	9.14104		2.0007	5.85629	5.22638	5.63953	4.03442
Helicobacter	6.96463	3.78274	4.87001	4.34897	9.08788		5.4866	3.62382	2.68765	2.26388	6.16359
Lactobacillus	3.4557	3.01592	7.50687	5.1184	7.5071		1.99609	2.16637	4.67833	1.68867	4.26306
Bacteroides	4.96356	6.12963	4.34529	5.35387	4.66197		1.8656	1.72469	1.14735	1.07701	0.952609
Odoribacter	3.40167	2.70225	2.73809	2.93145	3.6419		0.84139	1.55483	0.663492	0.756951	1.04064
Olivibacter	2.37016	1.49002	3.1744	2.59182	3.40453		0.483159	0.753652	1.45006	0.56485	1.86382
Desulfovibrio	3.29395	3.12019	3.02904	2.51399	2.82394		0.780411	1.3922	0.635333	0.746004	1.83897
Oscillospira	4.997	4.83847	4.17113	3.93395	2.598		0.889721	2.09557	0.409204	0.621707	1.79377
Butyricimonas	1.70353	1.24198	2.06432	1.5817	2.56802		0.614006	0.437675	0.758825	0.252843	0.562302
Ruminococcus	3.5737	3.89982	2.73487	2.75756	2.13389		1.06683	2.26478	0.886576	0.366546	1.02556
Porphyromonas	0.962423	2.04651	1.37847	2.14774	1.88806		0.353738	0.606167	0.327575	0.707823	0.672324
Mucispirillum	1.32486	0.850826	1.12565	1.3923	1.85777		1.26977	1.07134	0.816752	1.08199	1.21321
Rikenella	0.998091	0.5836	1.06014	0.897969	1.78836		0.636196	0.428881	0.247857	0.391455	0.92674
Sutterella	0.263223	0.538196	0.82552	0.968192	1.57392		0.132203	0.484086	0.322147	0.882819	1.10101
Flavobacterium	2.31906	2.20118	1.57457	2.19248	1.4561		0.986696	1.16472	0.290766	1.26812	0.297245
Parapedobacter	1.414	1.75114	1.64953	1.86145	1.41247		0.585975	0.957574	0.781182	0.659452	0.169275
Flexispira	0.795761	0.477176	0.77222	0.524918	1.37293		0.549052	0.561419	0.421082	0.289871	1.05071
Pelagicoccus	1.55613	2.23542	1.0615	1.93986	1.31377		0.676755	2.21478	1.07588	2.29794	0.581821
Alkaliphilus	1.19918	2.1367	1.85939	1.17897	1.21538		0.480973	0.824387	1.78314	0.692118	0.94431
Clostridium	1.13153	1.14221	1.06127	1.37642	1.01265		0.491083	0.427621	0.363443	0.323627	0.209364
Oribacterium	0.942549	1.3975	0.998876	1.06666	0.672902		0.284167	0.745372	0.542614	0.55851	0.49927
Legionella	0.285881	0.374426	0.174485	0.298609	0.668625		0.237573	0.643649	0.0741271	0.167791	0.359961
Natronincola	0.910735	0.92152	1.08119	1.00832	0.574353		0.437362	0.526335	0.245037	0.184605	0.281571
Johnsonella	0.274828	0.24085	0.457094	0.218982	0.553152		0.105835	0.165503	0.253141	0.0388827	0.59047
Aquimarina	0.522927	0.320799	0.457789	0.435687	0.473763		0.113291	0.15	0.129146	0.234176	0.115293
Paraprevotella	0.389121	0.480543	0.184503	0.257846	0.359567		0.249208	0.431309	0.169049	0.285045	0.41126
Anaeroplasma	0.317726	0.797977	0.68342	0.68347	0.354788		0.173873	0.535775	1.03888	0.474849	0.501626
Dehalobacterium	0.53436	0.511679	0.423719	0.446474	0.348557		0.165798	0.307293	0.177823	0.122284	0.291876
Sedimentibacter	0.51696	0.601529	0.447316	0.390442	0.293999		0.167172	0.291342	0.132316	0.156962	0.139923
Lachnospira	0.27063	0.40687	0.193991	0.188935	0.244128		0.123053	0.307465	0.0592486	0.0931839	0.184073
Anaerotruncus	0.334465	0.223926	0.259082	0.256335	0.232168		0.0466229	0.0773737	0.210934	0.115245	0.0862844
Butyrivibrio	0.563142	0.26123	0.748651	0.524916	0.224787		0.232968	0.102759	0.39064	0.425731	0.186484
Moryella	0.158089	0.135628	0.209606	0.284256	0.216941		0.100441	0.152928	0.0671337	0.149341	0.132794
Adlercreutzia	0.142365	0.122788	0.171997	0.13664	0.211753		0.0952004	0.0378891	0.0598556	0.100896	0.123702
Slackia	0.168146	0.236524	0.182731	0.377831	0.189704		0.0857386	0.170572	0.0920119	0.398436	0.10764
Acetobacterium	0.170484	0.181707	0.128345	0.126842	0.178		0.0514676	0.210915	0.0662881	0.0279782	0.174664
Peptoniphilus	0.187958	0.169815	0.114582	0.109954	0.144462		0.134977	0.133752	0.065084	0.0613575	0.11679
Dysgonomonas	0.0808185	0.117357	0.113126	0.173	0.136234		0.0316942	0.0361024	0.0547262	0.0579008	0.0506283
Sphingobacterium	0.120836	0.0886167	0.119059	0.118689	0.113399		0.0166499	0.0472034	0.0653671	0.0290862	0.0243883
Erysipelothrix	0.142612	0.0500226	0.135717	0.0750489	0.101664		0.113676	0.0349928	0.128556	0.0656117	0.0382982
Faecalibacterium	0.0683092	0.0576171	0.0896564	0.0728659	0.0997404		0.0273079	0.0323601	0.0690656	0.0485074	0.160321
Actinomyces	0.0973292	0.0656628	0.0811295	0.0797347	0.0977431		0.0631976	0.0841126	0.0820353	0.0571471	0.0700387
Pediococcus	0.0477438	0.0409662	0.100235	0.0730607	0.0918136		0.0267977	0.0285593	0.0679748	0.0256317	0.0534061
Shuttleworthia	0.0878834	0.190299	0.107405	0.111907	0.0856349		0.0403418	0.110865	0.0223124	0.0658979	0.032843
Limnobacter	0.0112189	0.0230561	0.0402505	0.0446575	0.0841413		0.00630863	0.0232143	0.0279699	0.0383568	0.0603508
Desulfosarcina	0.149949	0.188016	0.168407	0.239829	0.0792854		0.135766	0.179217	0.122191	0.120464	0.047284
Rhodothermus	0.116859	0.13958	0.296663	0.228022	0.0778449		0.0651769	0.0596238	0.196283	0.117594	0.0652904
Brachyspira	0.216628	0.20466	0.0776791	0.128359	0.0770516		0.219207	0.331058	0.0488662	0.109128	0.055516
Anaerofilum	0.0732275	0.104412	0.0842626	0.0509901	0.0686101		0.0298928	0.062183	0.0424053	0.0226582	0.0684403
Brevibacillus	0.00465036	0.00644709	0.0119445	0.00871267	0.0670393		0.00262728	0.00496948	0.0145718	0.0128698	0.13944
Pedobacter	0.0842814	0.226426	0.0724138	0.09638	0.0586542		0.0333796	0.152855	0.037332	0.0569303	0.0223843
Coprococcus	0.0901724	0.14078	0.0867931	0.112804	0.0521354		0.0600911	0.154174	0.042265	0.0872029	0.0444766
Marinitoga	0.1567	0.0745835	0.0434662	0.068641	0.0495881		0.1112	0.0509012	0.0273298	0.0418038	0.0451278
Heliorestis	0.0575444	0.0704376	0.0620698	0.0481828	0.0489634		0.0160658	0.0672329	0.0619233	0.0193872	0.0179701
Caldilinea	0.10484	0.0922054	0.0790687	0.0706648	0.0466455		0.0415788	0.0216217	0.0282799	0.0134878	0.0207217
Ureaplasma	0.0193888	0.0396499	0.0255107	0.0277791	0.0420013		0.0326663	0.0460163	0.0180604	0.0296011	0.0401839
Cycloclasticus	0.0217494	0.0306919	0.0135515	0.0258397	0.0404505		0.030689	0.0636229	0.0122182	0.015026	0.0230983
Thiothrix	0.0423456	0.0346295	0.0433157	0.049209	0.039908		0.0118946	0.0131121	0.0173518	0.0085591	0.0175429
Marinobacter	0.0353384	0.0376219	0.0573483	0.0567727	0.0386852		0.0123908	0.013555	0.0301048	0.0175919	0.00653603
Coprobacillus	0.0932498	0.090482	0.0226927	0.0810296	0.0367399		0.0336976	0.0625548	0.0156676	0.0760164	0.0257802
Bilophila	0.0504673	0.0425878	0.0356874	0.02657	0.0358344		0.0230293	0.0506727	0.021303	0.0172377	0.0283121
Dethiosulfovibrio	0.061827	0.114896	0.0468589	0.0656686	0.0346173		0.094876	0.0900692	0.0300672	0.0332513	0.0361824
Eggerthella	0.0191047	0.0198448	0.0271489	0.0129236	0.0327355		0.00864713	0.0093758	0.0077546	0.0100674	0.0112517
Peptococcus	0.0467673	0.0395963	0.0463932	0.025693	0.0323882		0.0217265	0.0160843	0.0151073	0.0110311	0.0390191
Anaerostipes	0.0224291	0.0367136	0.0360009	0.0660917	0.0321121		0.0150944	0.0292289	0.0309269	0.0588838	0.0396079
Streptococcus	0.030577	0.0292179	0.0360346	0.033477	0.0279545		0.0093628	0.00628957	0.0117188	0.0053381	0.0074749
Hymenobacter	0.0394411	0.0301347	0.043153	0.0381163	0.0263999		0.021021	0.0133857	0.00716457	0.00729518	0.00989558
Dorea	0.0811631	0.0936639	0.0559409	0.0914824	0.0246226		0.0237931	0.0868614	0.0264532	0.0750245	0.0082405
Anaerovibrio	0.0332298	0.0582584	0.0374268	0.0279579	0.0245773		0.0274285	0.0613807	0.0446937	0.0121315	0.0186001
Acholeplasma	0.0404734	0.0766429	0.0559489	0.0446288	0.0245626		0.029967	0.0649392	0.0577194	0.0223016	0.0288202
Candidatus Tammella	0.0268615	0.0413695	0.0248351	0.0170887	0.0235262		0.0163252	0.0440851	0.0172289	0.00647247	0.0105951
Pseudobutyrivibrio	0.0552495	0.0833565	0.0379172	0.0666147	0.022841		0.0395888	0.0788313	0.019573	0.0408812	0.0203717
Dyadobacter	0.00657758	0.0104573	0.00629325	0.00732128	0.0213437		0.00492296	0.00908887	0.00827612	0.00170703	0.0098071
Caloramator	0.0214759	0.0222312	0.0169016	0.0147674	0.0197912		0.0110707	0.010292	0.00543769	0.00559665	0.00780041
Catonella	0.0313722	0.0128315	0.019885	0.0302601	0.0197628		0.0152042	0.00496973	0.00586911	0.0184305	0.0186314
Lactococcus	0.0219097	0.00210444	0.0044677	0.00581211	0.019528		0.0168058	0.00283958	0.00468782	0.00765152	0.0331592
Rhodococcus	0.0240856	0.023375	0.0198478	0.0179267	0.0192687		0.00928154	0.00946214	0.00367171	0.00679279	0.0109639
Candidatus Blochmannia	0.0299383	0.0321977	0.0462266	0.03744	0.0189187		0.0133306	0.0161391	0.0330829	0.00835568	0.00913897
Geobacter	0.00541801	0.0294133	0.0363475	0.0097991	0.0178512		0.00868274	0.055227	0.0655605	0.0117184	0.0363786
Leuconostoc	0.012592	0.0105512	0.0194731	0.0159834	0.0177332		0.0088295	0.00566885	0.0149043	0.0105575	0.00982773
Campylobacter	0.0205412	0.013331	0.01578	0.0144546	0.017433		0.00750413	0.00521212	0.00450268	0.00305674	0.00943664
Desulfurispirillum	0.0166533	0.0204754	0.028325	0.0298662	0.0168061		0.00646186	0.00996975	0.019866	0.0168415	0.00255789
Coraliomargarita	0.00979627	0.0336942	0.00684841	0.00669172	0.01554		0.00992579	0.0406594	0.00418513	0.0041941	0.0179187
Rhodospirillum	0.0312051	0.0688173	0.0161905	0.0398714	0.0150724		0.0326676	0.0617086	0.00987937	0.0573722	0.0170708
Lachnobacterium	0.0112551	0.031335	0.0356698	0.0273167	0.0141457		0.0136613	0.0433496	0.0306825	0.0364444	0.0212367
Rickettsia	0.0121399	0.00989462	0.0095812	0.0119599	0.0138788		0.0054119	0.00248288	0.00453403	0.00400621	0.00876433
Tindallia	0.0291941	0.0504218	0.0202325	0.0279482	0.0131003		0.0150586	0.0269075	0.00824139	0.0193061	0.00775628
Tetragenococcus	0.0178485	0.0133763	0.0167958	0.0136258	0.0120632		0.00471421	0.00481968	0.00569175	0.0029659	0.00334256
Weissella	0.0061757	0.0048905	0.0112826	0.00954577	0.0117406		0.00506641	0.00275372	0.0118125	0.00571905	0.0112823
Roseburia	0.0427497	0.0166213	0.0305384	0.0193106	0.0116097		0.0663167	0.0181337	0.0302043	0.018749	0.0184304
Polaribacter	0.0267856	0.0822436	0.0305885	0.0208182	0.0114083		0.0259819	0.0910854	0.0328758	0.00905099	0.00436081
Fervidobacterium	0.0204053	0.0232174	0.0225997	0.0197924	0.010575		0.0138147	0.0134455	0.0126056	0.00932437	0.0105285
Muricauda	0.00691206	0.00696611	0.0118634	0.0113603	0.00943514		0.00300213	0.00333474	0.00485831	0.00184293	0.00432275
Enterococcus	0.00531773	0.00194369	0.00290941	0.00297009	0.00928014		0.00239633	0.00140733	0.00172087	0.00124419	0.010209
Gramella	0.0106213	0.00612642	0.00827853	0.0090039	0.00916742		0.0029186	0.00297406	0.00545277	0.005278	0.00522727
Escherichia	0.0954455	0.000995204	0.0473151	0.0257782	0.00916634		0.104031	0.00103136	0.0613045	0.034931	0.00810463
Calothrix	0.00951414	0.0104174	0.0101804	0.01564	0.00913528		0.00249101	0.00402289	0.00603305	0.00905982	0.0037096
Rubritalea	0.0142387	0.126189	0.00369097	0.00281076	0.00883519		0.0211111	0.177911	0.00235541	0.00277214	0.0103
Gemella	0.015209	0.0139682	0.0204606	0.0155994	0.00877628		0.00241701	0.00680092	0.00660967	0.00388338	0.0054812
Mesoplasma	0.0134935	0.0212097	0.0326238	0.0114204	0.00850321		0.0049741	0.018023	0.0347267	0.00245742	0.00442834
Mycoplasma	0.0090596	0.0105116	0.00927745	0.0106278	0.00823186		0.00261113	0.00228479	0.00486034	0.00224327	0.00218222
Brevibacterium	0.00802255	0.00986129	0.00664208	0.00764089	0.00820503		0.00133002	0.00176033	0.00377969	0.00279665	0.00209938
Anaerobranca	0.0109733	0.0155803	0.00832437	0.00724643	0.00807523		0.00312385	0.00912629	0.0037158	0.0041145	0.00668177
Streptomyces	0.00772515	0.00653705	0.00790169	0.00829606	0.00778676		0.00192073	0.00284222	0.0041438	0.00253553	0.00185125
Aggregatibacter	0.00307826	0.00226194	0.00298778	0.0017424	0.00767547		0.00226096	0.0011959	0.00519763	0.00183865	0.00918235
Nitrosococcus	0.00324891	0.00291271	0.00230649	0.0028834	0.00759015		0.00352879	0.00587928	0.00253699	0.00117999	0.00418158
Desulfotomaculum	0.0173254	0.0275889	0.013699	0.0118294	0.00755581		0.010345	0.0163929	0.00573464	0.00338129	0.00494355
Shewanella	0.00735707	0.00591154	0.00588825	0.0070272	0.00734522		0.00228852	0.00202354	0.00239625	0.00185587	0.00339151
Acinetobacter	0.0200639	0.00893363	0.0255639	0.0198634	0.00730266		0.0124924	0.00310121	0.0144038	0.0241309	0.00389938
Eubacterium	0.0140842	0.0186995	0.155241	0.0252226	0.00659021		0.00485172	0.00832687	0.181099	0.0262887	0.00318376
Thermus	0.00620412	0.00737475	0.00994071	0.0095063	0.00653291		0.00262279	0.0038298	0.00590482	0.0037228	0.00172288
Micromonospora	0.00944716	0.0092158	0.0115095	0.00885437	0.00649626		0.00102697	0.00376881	0.00789111	0.000682855	0.00264283
Corynebacterium	0.0036852	0.00397501	0.00418446	0.00455888	0.00628063		0.00217305	0.00366392	0.00623562	0.00504066	0.00261292
Symbiobacterium	0.0064115	0.00522449	0.00459176	0.00579889	0.00596392		0.0026244	0.00607866	0.0029964	0.00238438	0.00431797
Dechloromonas	0.0034665	0.0019328	0.00259698	0.00349474	0.00579037		0.00142507	0.0020216	0.000772655	0.00232348	0.00367576
Bdellovibrio	0.00447311	0.00266485	0.00364409	0.00583885	0.00576302		0.00267638	0.00235435	0.00267142	0.00275827	0.00476044
Lentibacillus	0.00759542	0.00550663	0.00743314	0.00838367	0.00571557		0.00267796	0.00151881	0.00427893	0.00136937	0.00164955
Novispirillum	0.0563734	0.261542	0.0570522	0.0154864	0.00565226		0.0771894	0.391446	0.109396	0.0198337	0.00878724
Dolichospermum	0.0118124	0.00770581	0.0150793	0.014938	0.0054989		0.00917571	0.00412949	0.00949423	0.00721045	0.00137979
Holdemania	0.030369	0.0429128	0.00808663	0.0458859	0.00526947		0.0275799	0.051335	0.00765989	0.0496176	0.00619771
Thermodesulfovibrio	0.00927925	0.00924074	0.00736008	0.00842626	0.0052514		0.00360415	0.00346938	0.00267102	0.0017043	0.00239509
Kushneria	0.0056359	0.00393784	0.00467071	0.00348136	0.00520814		0.00341608	0.00453497	0.00283941	0.00112529	0.00425863
Borrelia	0.00660563	0.0056925	0.00531392	0.00795108	0.00519189		0.00265612	0.00316948	0.00318201	0.00516195	0.00255035
Caldicellulosiruptor	0.00592047	0.00840535	0.00500807	0.00684473	0.00508032		0.00241864	0.00296585	0.00300171	0.00281522	0.00299345
Amaricoccus	0.00506406	0.00516014	0.00890285	0.0107265	0.00496981		0.00306565	0.00245977	0.00391377	0.00431903	0.00172577
Emticicia	0.0103503	0.0856111	0.00482003	0.00424812	0.00491957		0.013064	0.0864748	0.00339648	0.00176072	0.0017882
Caldithrix	0.00551935	0.00502697	0.00474272	0.00373578	0.00489923		0.0029686	0.00387767	0.00499732	0.00340391	0.00472092
Cohnella	0.00500398	0.00319235	0.00656604	0.00547384	0.00486134		0.00324044	0.00213797	0.00532766	0.00284023	0.00430345
Thiohalorhabdus	0.00883119	0.00750365	0.00765888	0.00761253	0.00485478		0.00413087	0.00428984	0.00474559	0.00255162	0.00376808
Kribbella	0.0031677	0.00172646	0.00413891	0.00322485	0.00462053		0.00226127	0.00236266	0.00303977	0.00201302	0.00400433
Psychrobacter	0.00856338	0.00639046	0.00845514	0.00761248	0.00446029		0.00262547	0.00169639	0.00590025	0.00157324	0.0015326
Alkalibacterium	0.00358018	0.00565343	0.00279129	0.0101341	0.00424719		0.00131091	0.00457325	0.00192822	0.0168488	0.00310209
Runella	0.00459529	0.00781594	0.0050261	0.00559196	0.00390683		0.00288743	0.00225658	0.00233662	0.00147827	0.00325063
Bifidobacterium	0.00752125	0.119241	0.0279051	0.0060866	0.00382161		0.0027036	0.166194	0.0290522	0.00241304	0.00238478
Candidatus Glomeribacter	0.00523902	0.00485219	0.004465	0.00585111	0.0036942		0.00182916	0.00211116	0.00297433	0.0014448	0.00108763
Arthronema	0.00162535	0.00135865	0.00117569	0.00108667	0.00358825		0.000631921	0.000762025	0.000634984	0.000495572	0.00625166
Desulfonauticus	0.00813404	0.0154057	0.006828	0.00671754	0.00355949		0.00681412	0.0112363	0.00193806	0.00434373	0.00176521
Desulfurispora	0.0185108	0.0217078	0.0158153	0.0100332	0.00349701		0.0182705	0.021353	0.0182203	0.00422964	0.00410076
Syntrophomonas	0.00329203	0.00331996	0.0029953	0.00252299	0.00348174		0.00185639	0.00249542	0.000506818	0.0012998	0.00240481
Acidaminobacter	0.00494838	0.00805847	0.00753544	0.00462348	0.00328634		0.00172922	0.00832809	0.00401203	0.00330758	0.00381487
Rhodobacter	0.00311175	0.00245693	0.00406805	0.00378046	0.00305592		0.00191502	0.00226997	0.00191292	0.00128148	0.00115508
Arcobacter	0.00233187	0.0011281	0.00179044	0.00170177	0.00302263		0.00181822	0.000737824	0.00125644	0.0008642	0.00167833
Macrococcus	0.00380067	0.0041037	0.00318191	0.00340762	0.00290798		0.00146947	0.000884901	0.00349867	0.00137204	0.00142581
Neorickettsia	0.00272285	0.00214045	0.00273432	0.00287149	0.00276369		0.000965643	0.000869931	0.00177019	0.000967682	0.000826978
Zhouia	0.00225558	0.00389926	0.0023075	0.00592264	0.00271837		0.00101968	0.00174238	0.00147573	0.00513617	0.00157804
Thermicanus	0.00557448	0.00650339	0.0115353	0.00853259	0.00269158		0.00318027	0.00311445	0.00660503	0.00315913	0.00133429
Selenomonas	0.00499946	0.0061247	0.00580249	0.00527006	0.00269049		0.00170185	0.00499132	0.00441959	0.0023507	0.00176786
Hydrocarboniphaga	0.00483015	0.00413101	0.00336615	0.00390994	0.00262685		0.00286874	0.0036004	0.00199151	0.00189579	0.00158465
Glaciecola	0.00245494	0.00182157	0.00245947	0.00270909	0.0025863		0.00081281	0.000569764	0.00241841	0.00104006	0.000909463
Desulfuromonas	0.000919979	0.134067	0.00095525	0.00526766	0.00250806		0.00169676	0.26295	0.0015767	0.010341	0.00284558
Candidatus Phytoplasma	0.00307019	0.00323455	0.00224764	0.00219568	0.00234897		0.00155211	0.000987698	0.00123222	0.000576451	0.000935203
Luteibacter	0.00165042	0.00281637	0.00159143	0.00223973	0.00233567		0.000428034	0.00219854	0.000723226	0.00135264	0.00218267
Leucothrix	0.00201338	0.00115673	0.00160668	0.00252874	0.0022945		0.00221156	0.00157213	0.00122238	0.000911209	0.00120174
Pectinatus	0.00272107	0.00281089	0.00277376	0.00258623	0.00227517		0.00136395	0.000971671	0.00170856	0.000870086	0.0020056
Marinospirillum	0.00136731	0.00212663	0.00247054	0.00297486	0.00224741		0.000777471	0.00174571	0.00217663	0.000765071	0.00105206
Sporosarcina	0.00303962	0.00152715	0.00381101	0.00225767	0.00221175		0.00108203	0.001007	0.00147091	0.000985857	0.000925349
Pasteurella	0.000902019	0.000954172	0.0011835	0.000821946	0.00220035		0.000707459	0.000996522	0.00147749	0.00105341	0.00242878
Psychroflexus	0.00233748	0.00165137	0.0016689	0.00399809	0.00219271		0.00102194	0.000855699	0.00121712	0.0013595	0.00116604
Nannocystis	0.00306609	0.00196527	0.00194775	0.00160042	0.00219148		0.000513627	0.000680042	0.00103376	0.000425254	0.00148707
Methylonatrum	0.00386999	0.00300755	0.00263104	0.00374808	0.00208835		0.002912	0.00120194	0.000753386	0.00123268	0.00160094
Alkalibacillus	0.00229209	0.00445067	0.00189896	0.00247018	0.00206987		0.00096174	0.00163516	0.00156557	0.00131331	0.00096276
Halanaerobium	0.00560225	0.0130432	0.00353002	0.00258322	0.00197032		0.00683508	0.0173489	0.0017273	0.000513083	0.00120075
Paenibacillus	0.00408407	0.00313756	0.00275988	0.00233506	0.00189045		0.00216595	0.00215145	0.00158469	0.00101869	0.000996962
Asticcacaulis	0.0022453	0.00139911	0.00189008	0.00233848	0.00184306		0.000566155	0.00109119	0.00127653	0.00106673	0.00132424
Myroides	0.0021365	0.00114033	0.00176553	0.00246849	0.00181919		0.000536022	0.000834138	0.00103473	0.000926648	0.00120446
Tenacibaculum	0.00186502	0.00321024	0.00295394	0.00374889	0.00180524		0.000651609	0.00213907	0.000965141	0.00150975	0.00101326
Thermodesulfatator	0.00184888	0.00166777	0.00303351	0.00386361	0.00177711		0.000191059	0.000897319	0.00208872	0.00185579	0.000566372
Salinivibrio	0.00273123	0.00185169	0.00246602	0.00293669	0.00173479		0.000851816	0.000681838	0.00163699	0.00111729	0.00127521
Segetibacter	0.00241447	0.00248413	0.00269945	0.00197765	0.0017286		0.000925574	0.00087952	0.00121241	0.00131203	0.000936435
Chryseobacterium	0.000560622	0.000690563	0.0012961	0.000380327	0.00167624		0.000603003	0.000846418	0.000883317	0.000118057	0.000806166
Leptolyngbya	0.000217829	5.81247e-05	0.000790323	0.000778664	0.00162087		0.000154572	0.000129971	0.000828761	0.000436569	0.0030407
Sporotomaculum	0.00280378	0.00377521	0.00423401	0.00235895	0.00158067		0.000764237	0.0016893	0.00261024	0.000490338	0.00088633
Candidatus Amoebophilus	0.00236613	0.00167826	0.00208421	0.00186415	0.00153424		0.000671372	0.000666139	0.00262739	0.000690484	0.000474248
Saccharospirillum	0.000974994	0.00089407	0.000453119	0.000955349	0.00153339		0.00105754	0.0019992	0.000559198	0.00119393	0.00144345
Microbacterium	0.000860287	0.000651214	0.000940484	0.000686805	0.00153199		0.00061202	0.000520787	0.000926434	0.00051846	0.00109536
Cerasicoccus	0.00143695	0.0017969	0.00267774	0.00190641	0.00150363		0.000499412	0.000477682	0.00179219	0.000729828	0.000920156
Thermovenabulum	0.00131785	0.00186494	0.0016453	0.00145798	0.00143735		0.000236181	0.00112853	0.000700552	0.00111523	0.000777886
Thiomonas	0.000745744	0.000224506	0.00114195	0.00100764	0.00140979		0.000518725	0.000362118	0.00136782	0.000581108	0.0008872
Halomonas	0.00179858	0.000899359	0.00257295	0.00218381	0.00139619		0.00111886	0.00138254	0.00121559	0.00159689	0.00128791
Methylomicrobium	0.000249598	0.000447035	0.00024092	0.000377569	0.00137891		0.000360818	0.0009996	0.000389828	0.000362413	0.00111253
Erythrobacter	0.0012998	0.000682027	0.00102957	0.00103977	0.00135215		0.0013423	0.000704885	0.0005787	0.000732728	0.00148088
Pseudoalteromonas	0.00122079	0.00096566	0.000906141	0.000947605	0.00133779		0.000609177	0.000908492	0.000589822	0.00067095	0.00104433
Pseudomonas	0.000833483	0.000653819	0.000993134	0.000997248	0.00133612		0.000357727	0.000522135	0.000587363	0.000542446	0.00064988
Bradyrhizobium	0.000307439	0.00136125	0.000478396	0.000612636	0.00130944		0.000253219	0.000767327	0.000545229	0.000573683	0.000565216
Sulfobacillus	0.000541264	0.000990019	0.000902282	0.000589615	0.00130926		0.000369569	0.000695994	0.000378435	0.00054601	0.000877748
Devosia	0.00263155	0.00216558	0.00190931	0.00123433	0.00130892		0.0007736	0.00111623	0.000597542	0.000766081	0.00115386
Megasphaera	0.00130341	0.0024155	0.00096776	0.00355487	0.00127135		0.000570463	0.00199702	0.000147413	0.0056151	0.00062733
Phaeobacter	0.000380472	0.000174374	0.000915109	0.00107744	0.00126209		0.00036996	0.000389912	0.000720411	0.000670815	0.00107326
Desulfonatronum	0.00161953	0.0011351	0.00108757	0.00135208	0.00125532		0.00108201	0.00118598	0.000784538	0.000926616	0.000754121
Veillonella	0.000253019	0.00103492	0	0.00246404	0.00124783		0.000212427	0.000954139	0	0.00457327	0.00128644
Yaniella	0.0026945	0.00423848	0.00394611	0.00383544	0.00121271		0.00168382	0.00265418	0.00202935	0.0034648	0.00104228
Brochothrix	0.00222529	0.00186541	0.00218657	0.00229927	0.00120004		0.00119429	0.0010941	0.00104046	0.000519919	0.00109873
Candidatus Regiella	0.000967576	0.000281642	0.000696124	0.000469833	0.00119615		0.000698533	0.000483955	0.000574456	0.000441223	0.000668864
Deinococcus	0.00144074	0.00117394	0.00229393	0.000764939	0.00118401		0.000920577	0.000616863	0.000775014	0.000458977	0.000446332
Thermogemmatispora	0.00150524	0.000996473	0.00101164	0.00169353	0.00114948		0.00105456	0.00103238	0.00104422	0.000770046	0.00119058
Oenococcus	0.000694596	0.000284686	0.000521011	0.00103091	0.00113869		0.000403256	0.000174413	0.000612798	0.000184479	0.00164521
Cystobacter	0.00141969	0.000533223	0.000737295	0.000866136	0.00113508		0.000814586	0.000969546	0.00103168	0.000893646	0.00124279
Methylobacillus	0.00139924	0.00111338	0.00137148	0.00109679	0.00111821		0.00064271	0.000440053	0.000957307	0.000376757	0.000656619
Candidatus Methylacidiphilum	0.000929315	0.00145858	0.000877835	0.000966744	0.00111519		0.000831016	0.00062316	0.00127416	0.00126378	0.000418736
Bacillus	0.00151131	0.0013734	0.00107262	0.00146012	0.00111447		0.000697122	0.00104433	0.00144043	0.000485514	0.000958407
Deferribacter	0.00208624	0.00139596	0.00223932	0.00145524	0.00105112		0.000984972	0.000619125	0.00118483	0.000879331	0.000668721
Treponema	0.000713827	0.00131886	0.0010726	0.000639939	0.00104618		0.000348846	0.000981059	0.000689337	0.000580533	0.000795656
Leptospira	0.00231572	0.001057	0.000547318	0.000965615	0.00104486		0.00130738	0.000674597	0.000588122	0.000664364	0.000294994
Thiobacillus	0.000217062	0.000375869	0.000660112	0.000746972	0.00103959		0.000222472	0.00047813	0.000672708	0.000391568	0.00100017
Glycomyces	0.000218597	0.00014337	0.000474122	0.0012387	0.00100816		0.000224522	0.000204116	0.000445805	0.00072342	0.000641887
Paracoccus	4.6042e-05	0	0	0.000176831	0.000952035		0.000102953	0	0	0.000262413	0.00212882
Desulfonatronovibrio	0.000600597	0.000395895	0.000450095	0.000182452	0.000924938		0.000540685	0.000549588	0.000455718	0.000269237	0.000770967
Fusobacterium	0.000693821	0.000598379	0.000537418	0.000759318	0.00092413		0.000368586	0.000250954	0.000491332	0.000251612	0.000461253
Pontibacter	0.00225105	0.00149554	0.00205115	0.00129409	0.000921274		0.00123532	0.00109928	0.00115669	0.000930601	0.000750282
Thermobaculum	0.00113351	0.00119538	0.0010674	0.00111872	0.000917227		0.000274886	0.000554649	0.000790279	0.000602025	0.000588637
Aminiphilus	0.00257621	0.0035063	0.00110184	0.000844368	0.000915211		0.00100314	0.00327144	0.000695743	0.000502804	0.000553902
Kitasatospora	0.00190997	0.0012638	0.00198716	0.00219237	0.000914334		0.000383819	0.000811068	0.0021672	0.00092168	0.000553882
Fibrobacter	0.000856888	0.00115661	0.000830336	0.000574108	0.000911258		0.000620693	0.0013504	0.000904783	0.000266661	0.0010107
Sulfurospirillum	0.000648353	0.000566328	0.000676603	0.000509527	0.000907447		0.000453962	0.000512386	0.000606476	0.00041774	0.000438685
Mannheimia	0.000178451	0.000255129	0.000122597	0.000249259	0.000899624		0.000183595	0.000376987	0.000274135	0.000270646	0.000868384
Neisseria	0	0.000114004	0.000671495	0.000305141	0.000889338		0	0.000156157	0.000687191	0.000207433	0.000172874
Ehrlichia	0.00100431	0.00231721	0.00214271	0.00139885	0.00087139		0.000757078	0.00151088	0.00115215	0.00043183	0.000575057
Rickettsiella	0.00200587	0.00510708	0.00154381	0.00330413	0.00087083		0.00286478	0.00658405	0.00141256	0.0038829	0.00137778
Maricaulis	0.000344342	0.00025532	0.00057051	0.000793069	0.000862655		0.000326225	0.000256412	0.000488999	0.000711987	0.000922168
Akkermansia	0.367468	4.93676	0.000952836	0.00316002	0.000836216		0.694846	7.04312	0.00112779	0.00461676	0.000844262
Actinopolyspora	0.000834407	0.00056278	0.000846095	0.00102512	0.000798525		0.000521373	0.00064611	0.000776899	0.000578056	0.000483434
Chlorobaculum	0.00129253	0.00111258	0.00159854	0.00086635	0.000784876		0.000864426	0.000568143	0.000543939	0.000655629	0.000648332
Caldanaerobacter	0.00199493	0.00128064	0.00175464	0.00197396	0.000783653		0.000698116	0.000780846	0.00110537	0.00121265	0.000537974
Acetohalobium	0.000254726	0.000999731	0.00060434	0.000380731	0.000783528		0.000265728	0.000785935	0.000183762	0.000402309	0.000784685
Dokdonella	0.000542935	0.000341318	6.1716e-05	0.00093108	0.000766573		0.000648143	0.000352545	0.000138001	0.000733691	0.000638203
Labrys	0.00203415	0.0037664	0.000358214	0.00278874	0.000721382		0.00213929	0.0039422	0.000491244	0.00490158	0.00161306
Vagococcus	0.00134853	0.00045476	0.000212199	0.000309873	0.000715056		0.00105377	0.000521415	0.000296362	0.000544297	0.00085069
Mogibacterium	0.00129196	0.00121349	0.000611028	0.00117737	0.00070493		0.000753256	0.000978094	0.000667327	0.00152546	0.000448286
Desulfobacter	0.00109319	0.00125103	0.00135489	0.000593688	0.000698675		0.00103207	0.00120774	0.00102011	0.000811112	0.000287532
Oceanisphaera	0.000118136	0.000223517	6.1716e-05	5.85124e-05	0.000698168		0.000264159	0.0004998	0.000138001	0.000130838	0.000738681
Acidimicrobium	0.00105985	0.000716324	0.00107042	0.000487593	0.000695092		0.000748692	0.000708567	0.00113731	0.000339282	0.000990688
Psychromonas	0.000406344	0.000341508	0.000179204	0.000241007	0.000693928		0.000663274	0.000218804	0.000400713	0.000383102	0.000280787
Actinocatenispora	0.000523726	0.000505958	0.000783544	0.000658353	0.000682251		0.000406311	0.000688235	0.000570101	0.000771488	0.000699698
Planifilum	0.000962665	0.000564522	0.00108158	0.00102659	0.000680743		0.000199622	0.000396397	0.0012302	0.000267483	0.000425426
Thermoanaerobacter	0.000685272	0.001206	0.000783447	0.000957236	0.000672581		0.000401048	0.00128579	0.000156055	0.000748959	0.000724491
Anaerofustis	0.000175201	0.000804926	8.57431e-05	0.000247033	0.000660549		0.000294315	0.000546486	0.000191727	0.000408951	0.00128948
Gillisia	0.00127011	0.000765074	0.00100317	0.00132687	0.000659902		0.000520604	0.000433759	0.000564527	0.000636609	0.000504074
Gallibacterium	0.000522793	0.000486823	0.000473287	0.000310805	0.000653344		0.000477955	0.000940198	0.000445474	0.000310937	0.000665299
Sphingobium	0.00175431	0.00122987	0.00144681	0.00134686	0.000634603		0.00072916	0.000802725	0.00108611	0.0008342	0.000319898
Geobacillus	0.000608401	0.000877776	0.000567584	0.000569737	0.000631543		0.000417645	0.000480088	0.000735755	0.000240939	0.000721139
Chromobacterium	4.52743e-05	8.7491e-05	0.000955963	0.000391613	0.000625288		0.000101236	0.000195636	0.0011085	0.000268078	0.000998551
Microvirus	0.000402959	0.000363577	0.000387544	0.000611506	0.000620702		0.000115849	0.000514477	0.000390976	0.000559284	0.000782794
Propionibacterium	0.000549262	0.00016938	0	0.000366688	0.000611968		0.000986144	0.000231993	0	0.000387324	0.000693857
Zobellia	0.000568083	0.000313444	0.000884431	0.000445797	0.000610761		0.000239149	0.000360556	0.000574219	0.000163396	0.000458899
Ferrimicrobium	0.000223725	0.000288378	0.000123432	0.000427554	0.000604969		0.000222215	0.000503399	0.000276002	0.000603436	0.000484201
Kocuria	4.35673e-05	0.000197195	0.000147459	5.98059e-05	0.00059917		9.74194e-05	0.000187825	0.000206336	0.00013373	0.00133979
Sphingomonas	0.000376111	0.000170682	0.00167067	0.000560021	0.000598082		0.000407329	0.000233839	0.00315211	0.000412784	0.000373527
Petrotoga	0.00141767	0.000364833	0.000533656	0.0008536	0.000588464		0.000908358	0.000458521	0.000577837	0.00071078	0.000563437
Allobaculum	0.00133139	0.00119847	0.00765412	0.00263655	0.000578464		0.0013421	0.00129387	0.00709163	0.00231427	0.000618615
Oscillatoria	0.00116199	0.000898855	0.000644443	0.000543002	0.000551722		0.000762624	0.00109951	0.000621407	0.000650079	0.000558134
Roseomonas	0.000439073	0.000453267	0.00114488	0.000268967	0.00054836		0.000321265	0.000304912	0.00120827	0.000277023	0.000417506
Desulfofrigus	0.000660346	0.000713495	0.00107688	0.000839935	0.000532627		0.000544106	0.000466133	0.00103465	0.000726352	0.000636773
Atopobium	0.000420618	0.000709194	0.000477981	0.000122646	0.00053198		0.000364813	0.000339827	0.00055425	0.000168026	0.000452278
Serratia	0.00545085	0.000231804	0.00447552	0.00174096	0.000528278		0.00548503	0.000219588	0.00600454	0.00242335	0.00058959
Agrobacterium	0.000397809	0.00039439	0.00128819	0.000183789	0.000508314		0.000443684	0.000375651	0.00115821	0.000168285	0.000568398
Aeromicrobium	0.000561397	0.000395188	0.000392141	0.000243595	0.000494649		0.000354753	0.000512865	0.00023154	0.000251861	0.000411454
Micrococcus	0.000181693	0	0.000147459	0.00023405	0.000491412		0.000299733	0	0.000206336	0.000523351	0.000904148
Amycolatopsis	0.000612396	0.00013907	0.000428995	0.000632577	0.00048938		0.000368152	0.000196455	0.000252531	0.000294979	0.00021595
Nonomuraea	0.000482461	5.81247e-05	0.000542624	0.000391336	0.000486142		0.000436578	0.000129971	0.000225465	0.000292217	0.000456546
Salinimicrobium	0.00047333	0.000174374	0.00027633	0.000881879	0.000480409		0.000411777	0.000389912	0.000415512	0.000513271	0.000387767
Candidatus Rhabdochlamydia	0.000407931	0.000376812	0.000688833	0.000682838	0.000479887		0.000315241	0.000629945	0.000886329	0.000364964	0.000386688
Uliginosibacterium	0.000211166	0.00013907	0.000365932	0.000436082	0.00047584		0.000208066	0.000196455	0.000501249	0.000368818	0.000285586
Pontibacillus	0.00150201	0.000547552	0.000970174	0.000662933	0.000469762		0.00101948	0.000524484	0.000518459	0.000381093	0.000143976
Francisella	0.000342628	0.000223517	0.000365932	0.000376276	0.000463861		0.000231825	0.0004998	0.000501249	0.000417614	0.000492922
Nostoc	0.000668694	0.000286741	0.000184313	0.000397405	0.000463684		0.000622531	0.000408233	0.00027437	0.000432935	0.000240463
Fructobacillus	0.000393031	0.000451068	0.000425233	0.000677089	0.000462175		0.000333696	0.00047269	0.000404776	0.000661485	0.000511715
Thermoanaerobacterium	0.000387135	0.00016938	8.96021e-05	0.000243595	0.000461146		0.000275471	0.000231993	0.000200356	0.000251861	0.000456529
Actinomadura	0.000442315	0.00105315	0.000612796	0.000581955	0.000460446		0.000365188	0.000807722	0.000574562	0.000694929	0.000361803
Nocardia	0.000361099	0.000226561	0.000182966	0.000504671	0.000460446		0.000264581	0.000215521	0.000250625	0.000471879	0.000361803
Arthrobacter	0.000519365	0.000535011	0.000334284	0.000501956	0.000459115		0.000358573	0.000451472	0.000373251	0.000483606	0.000347519
Stenotrophomonas	0.000173494	0.00063274	8.96021e-05	0.000374939	0.00044899		0.000187546	0.000371434	0.000200356	0.000271863	0.000616658
Leucobacter	0.00012822	0.000116249	9.33637e-05	0.000125276	0.000428369		0.000117539	0.000259941	0.000208768	0.000171834	0.000319668
Methylobacterium	0.00105741	0.00108697	0.000788653	0.000617007	0.000423623		0.000500884	0.00099538	0.000337157	0.00067772	0.000321264
Arcanobacterium	0.000342628	0.000363577	0.000184313	0.000384422	0.000419753		0.000231825	0.000514477	0.00027437	0.00054678	0.000386942
Pelotomaculum	0.00119878	0.0010459	0.000967023	0.00108667	0.000415006		0.000359912	0.000663159	0.000776925	0.000495572	0.00016431
Candidatus Azobacteroides	0.000305903	0.000627137	0.000510976	0.000671759	0.000410437		0.000338804	0.00047378	0.000330834	0.000579417	0.00038886
Capnocytophaga	0.000451498	0.000197947	8.57431e-05	0.000121353	0.00041026		0.000296922	0.000274794	0.000191727	0.000166345	0.000140707
Litoricola	0.00127674	0.000962459	0.00132189	0.000748308	0.000404182		0.000518721	0.000527759	0.00134527	0.000310558	0.000108312
Azoarcus	0.00012822	8.7491e-05	0.000392238	0.000637713	0.000402673		0.000117539	0.000195636	0.00059541	0.00106249	0.00041386
Chromatium	0.000738134	0.000399633	0.000707325	0.000733861	0.000396897		0.000447515	0.000315602	0.000724406	0.000701136	0.000436789
Thiorhodococcus	0.000134884	0.00019944	0.000179204	0.000257681	0.000384563		0.000123213	0.000279278	0.000400713	0.000254389	0.000396069
Waddlia	4.52743e-05	8.31909e-05	6.1716e-05	0	0.000384041		0.000101236	0.00018602	0.000138001	0	0.000396088
Euzebya	0.000786673	0.000598883	0.000811333	0.000305141	0.00036412		0.000217855	0.000234262	0.000385017	0.000207433	0.000373729
Rhodoplanes	0.00115586	0.000455322	0.000186727	0.000334161	0.000349426		0.00165159	0.000410473	0.000417535	0.000268862	0.000250565
Propionispora	0.000379539	0.000580466	0.000576131	0.000603367	0.000348726		0.000578132	0.000742374	0.00106492	0.000851635	0.000265219
Virgibacillus	0.000209459	0	0.000428995	0.000197832	0.000341441		0.000301154	0	0.000252531	0.000182877	0.000402087
Carboxydocella	0.000923286	0.000508956	0.000932583	0.00129218	0.000340633		0.000161471	0.000687777	0.000695535	0.00114246	0.000250351
Agromyces	0.00035843	0.000228257	0.000515573	0.00036236	0.000340633		0.000452774	0.000374301	0.000446346	0.00047928	0.000250351
Ethanoligenens	0.000837739	0.000888522	0.00114686	0.000326546	0.00034011		0.000859768	0.00107953	0.00129982	0.000544911	0.000250266
Lewinella	0.000468381	0.000426754	0.000643608	0.000810744	0.00033941		0.000638049	9.51508e-05	0.000539431	0.000311592	0.000352044
Halorhodospira	0.00047506	0.000669954	9.33637e-05	0	0.000333332		0.000411727	0.000986328	0.000208768	0	0.000338808
Paucibacter	0.000516294	0.000288986	0.00020834	0.00048804	0.000328299		0.000574905	0.000357221	0.000292626	0.000541807	0.000452399
Burkholderia	3.93785e-05	0.000286741	0.000354549	0.000308132	0.000312905		8.80531e-05	0.000408233	0.000583458	0.00043916	0.000516453
Polynucleobacter	4.35673e-05	5.81247e-05	0.000151318	0.000138026	0.000299585		9.74194e-05	0.000129971	0.000212984	0.000190256	0.000669893
Chelonobacter	0	0	9.33637e-05	0	0.000282624		0	0	0.000208768	0	0.000483144
Microcystis	0.000425597	0.000603981	0.000506282	0.000525311	0.000279099		0.000416495	0.000410175	0.000537888	0.000214517	0.00015906
Lysinibacillus	0.000608997	0.000602488	0.000955865	0.000812846	0.000276384		0.00026142	0.000581539	0.000713908	0.000637748	0.000279294
Edaphobacter	4.6042e-05	0	8.57431e-05	0.000122646	0.000274352		0.000102953	0	0.000191727	0.000168026	0.000156691
Turicibacter	0.0240934	0.0943851	0.238886	0.0951161	0.00027383		0.0350976	0.122574	0.305244	0.064875	0.000305885
Candidatus Contubernalis	0.000218597	0.000197947	0.000123432	6.54703e-05	0.00027383		0.000224522	0.000274794	0.000276002	0.000146396	0.000305885
Luteolibacter	0.00948844	0.104434	0.000244682	5.98059e-05	0.000271114		0.0172166	0.140935	0.000231575	0.00013373	0.000429664
Marinococcus	0.0213305	0.0250745	0.00476388	0.00318372	0.000270483		0.0312384	0.0496478	0.00626371	0.00400259	0.000457037
Hyphomonas	0.000433184	0.000349356	0.000420539	0.000313393	0.000269783		0.000406545	0.000478377	0.000500811	0.000313831	0.000153338
Achromobacter	8.88416e-05	0.00025962	0.000639847	0.000375343	0.000265559		0.000121689	0.000259935	0.000524893	0.000516694	0.000276685
Rathayibacter	0.000310853	8.7491e-05	0.000209175	0.000500215	0.000248834		0.0002628	0.000195636	0.000294072	0.000371318	0.000390727
Oligella	0.000130695	5.81247e-05	0	7.5186e-05	0.000238009		0.000120002	0.000129971	0	0.000168121	0.000532204
Salinicoccus	0.000165892	0.000170682	0.000359658	0.000927726	0.000224689		0.000227639	0.000233839	0.000228425	0.000435897	0.000502419
Salegentibacter	0.000268076	0.000256871	0.00024092	0.000250956	0.000223644		0.000113095	0.000234619	0.000389828	0.00026295	0.000332904
Filifactor	0.000219543	0.000482129	0.000326663	0.000186823	0.000223644		0.000377323	0.000368139	0.000370246	0.000170997	0.000332904
Ectothiorhodospira	8.54205e-05	0	0	6.28401e-05	0.000223644		0.000117559	0	0	0.000140515	0.000332904
Viridibacillus	0.00103648	0.00053721	0.000705142	0.000767612	0.000219074		0.000719686	0.000448986	0.000787236	0.000163155	0.000330464
Moorella	0.000262925	5.58793e-05	0.00020834	0	0.000214328		0.00040539	0.00012495	0.000292626	0	0.000328246
Desulfosporosinus	0.000478474	0.000547159	0.000424398	0.000859344	0.000210281		0.000279513	0.000689293	0.000592724	0.000703431	0.000192589
Acidiphilium	9.2084e-05	0	0	0	0.000210281		0.000205906	0	0	0	0.000192589
Rivularia	0	0.000174982	0.000248443	0.000134992	0.000210281		0	0.000391272	0.000405672	0.000186834	0.000192589
Kosmotoga	0.000633379	0.000375869	0.000369693	0.00045422	0.00020825		0.000538826	0.00047813	0.000607993	0.000357047	0.000325891
Actinocorallia	0.00119726	0.00117425	0.00148	0.00139984	0.000205534		0.000286129	0.000428814	0.0014734	0.000978891	0.000298807
Exiguobacterium	0.000645149	0.000433299	0.000879603	0.00062999	0.000204725		0.000454606	0.000327242	0.000711241	0.000288865	0.000188967
Actinobaculum	0.000506045	0.000339263	0.000517152	0.000745274	0.000204203		0.000494802	0.0002121	0.000525304	0.000300802	0.000188383
Bellilinea	0.000178451	0.00019925	0.000151318	0.000245335	0.000201487		0.000183595	0.000276186	0.000212984	0.000248648	0.000296116
Mycobacterium	0.000254726	0.000395188	0.000175345	0.00037593	0.000200156		0.000265728	0.000512865	0.000240198	0.000840605	0.00030935
Candidatus Liberibacter	0.00056809	0.00121856	0.000298777	0.000566746	0.000199979		0.000568247	0.00152266	0.000282426	0.000396156	0.000184601
Kineosporia	0.000337672	0.000314052	8.57431e-05	0.000260268	0.000199979		0.000298153	0.000361733	0.000191727	0.000258583	0.000184601
Dehalogenimonas	8.46528e-05	8.7491e-05	0	0.000249663	0.000196741		0.000116383	0.000195636	0	0.00026267	0.000439925
Enterobacter	0.00191869	0.000225763	0.00134956	0.000435553	0.000193901		0.00236122	0.000364754	0.00190594	0.000820221	0.000276722
Phenylobacterium	0.000331783	0.000197195	0.000184313	0.000558451	0.000193901		0.000455277	0.000187825	0.00027437	0.000301233	0.000276722
Stenoxybacter	0.00017939	0.000288986	0.000237061	0.000138026	0.000193378		0.000294849	0.000357221	0.000222902	0.000190256	0.000276298
Gallionella	0	5.58793e-05	0	7.5186e-05	0.000193378		0	0.00012495	0	0.000168121	0.000276298
Sporichthya	0.000531023	8.7491e-05	0.000440195	0.00032979	0.000190663		0.000348515	0.000195636	0.000525344	0.000454493	0.000290184
Chondromyces	0.000203556	0.000523122	8.96021e-05	0.000258975	0.000190663		0.000341353	0.00116974	0.000200356	0.000148454	0.000290184
Tepidanaerobacter	0.000172555	0	0	0.000123983	0.000190663		0.000182139	0	0	0.000170215	0.000290184
Tannerella	0.000309168	0.000174374	0.00044926	0.000608472	0.000189331		0.000254551	0.000389912	0.000334832	0.000595951	0.00027316
Novosphingobium	4.35673e-05	0.000141316	0.000428715	6.28401e-05	0.000189331		9.74194e-05	0.000198513	0.000958637	0.000140515	0.00027316
Enhydrobacter	4.6042e-05	8.31909e-05	0	0.000409587	0.000184585		0.000102953	0.00018602	0	0.000915864	0.000269821
Haloanella	0	0	0	0	0.000178507		0	0	0	0	0.000399153
Niabella	0.000177683	0.000111759	0.00024092	0.00037899	0.000149793		0.000243377	0.0002499	0.000389828	0.000255592	0.000334946
Nocardioides	4.35673e-05	0	0	0	0.000149793		9.74194e-05	0	0	0	0.000334946
Pseudonocardia	0	0	0	0	0.000149793		0	0	0	0	0.000334946
Alkanindiges	0	0	0	0	0.000149793		0	0	0	0	0.000334946
Ramlibacter	0	0	0	0	0.000149793		0	0	0	0	0.000334946
Symploca	8.71346e-05	0.000172129	0.00027633	0.000196411	0.00014927		0.000194839	0.000258732	0.000415512	0.000439188	0.000204399
Desulfuromusa	0.000382007	0.000311008	0.000395165	0.000320521	0.000148748		0.000293114	0.000489064	0.000392348	0.000209705	0.00033261
Dethiobacter	4.6042e-05	8.31909e-05	0.000123432	5.85124e-05	0.000148748		0.000102953	0.00018602	0.000276002	0.000130838	0.00033261
Roseococcus	4.52743e-05	8.7491e-05	8.57431e-05	5.98059e-05	0.000148748		0.000101236	0.000195636	0.000191727	0.00013373	0.00033261
Oxalobacter	0	0	8.57431e-05	0	0.000145223		0	0	0.000191727	0	0.000199019
Phyllobacterium	0	0	0	0	0.000145223		0	0	0	0	0.000199019
Thiocapsa	0.000456575	0.000169883	0.000574369	0.000483265	0.000140654		0.000540358	0.000251202	0.000734096	0.000391553	0.000314512
Methylocaldum	0.000247123	0.000167638	6.1716e-05	0.00012831	0.000140654		0.000322245	0.00037485	0.000138001	0.000175758	0.000314512
Arthrospira	0.000178466	0	0	0	0.000140654		0.000194154	0	0	0	0.000314512
Candidatus Endobugula	0.000260629	0.000311951	0.00015508	0.000245292	0.000140476		0.000287741	0.000348629	0.000219598	0.000336051	0.000193059
Saccharopolyspora	0.000126513	0.000426754	0.000428995	0.000368871	0.000139954		0.000192711	9.51508e-05	0.000252531	0.000399584	0.000192269
Planomicrobium	0	5.58793e-05	0	0	0.000139954		0	0.00012495	0	0	0.000192269
Staphylococcus	0.000789826	0.000232499	0.000552939	0.000314857	0.000135907		0.000988859	0.000519883	0.000823111	0.000209857	0.000186288
Anaerobacillus	0.000473346	0.000318352	0.000245194	0.000245292	0.000135907		0.000250662	0.000568688	0.000548271	0.000336051	0.000186288
Halanaerobacter	0.000402959	0.000197195	0.000215961	0.000242301	0.000135907		0.000115849	0.000187825	0.000300198	0.000247689	0.000186288
Roseospira	0.000271497	0.000141316	0.000248443	0.000618704	0.000135907		0.000248122	0.000198513	0.000405672	0.000489547	0.000186288
Janthinobacterium	0	0	0.0012004	5.98059e-05	0.000135907		0	0	0.00268418	0.00013373	0.000186288
Chitinophaga	0.000511017	0.000457816	0.000453857	0.00036499	0.000134398		0.000417055	0.000530813	0.000327679	0.000531984	0.000186034
Thalassospira	0.000222786	0	0.000122597	0.000118318	0.000134398		0.000312607	0	0.000274135	0.00016203	0.000186034
Brachybacterium	0.000174262	0.000116249	0.000397347	0.00012831	0.000134398		9.82645e-05	0.000259941	0.000401259	0.000175758	0.000186034
Methylophaga	0	5.58793e-05	0.000147459	0.000184193	0.000134398		0	0.00012495	0.000206336	0.000278768	0.000186034
Trichococcus	0	0	0	0	0.000134398		0	0	0	0	0.000186034
Thermosipho	0	0.00019495	0.00027247	0.000434745	0.000133876		0	0.000271681	0.000413604	0.000283626	0.000185193
Alcanivorax	0.000266346	0.000197195	8.96021e-05	0.00012831	0.00013116		0.00025482	0.000187825	0.000200356	0.000175758	0.000293284
Geothrix	0.000333483	0.000172129	0.00024092	6.28401e-05	0.000129829		0.000409599	0.000258732	0.000389828	0.000140515	0.000178803
Hydrogenophilus	9.13163e-05	0.000315499	9.33637e-05	0.000197832	0.000129829		0.000125047	0.000293158	0.000208768	0.000182877	0.000178803
Flavisolibacter	8.29458e-05	8.7491e-05	0.000326663	0.000332867	0.000129829		0.000113819	0.000195636	0.000370246	0.000339419	0.000178803
Marichromatium	0.000183423	5.58793e-05	0.000175345	5.98059e-05	0.000125082		0.000195099	0.00012495	0.000240198	0.00013373	0.000171613
Ureibacillus	0.000136591	0.000225259	0.000591513	0	0.000125082		0.000202909	0.000213942	0.000505155	0	0.000171613
Desulfitobacterium	4.6042e-05	5.58793e-05	9.33637e-05	6.28401e-05	0.000125082		0.000102953	0.00012495	0.000208768	0.000140515	0.000171613
Olsenella	3.93785e-05	0.000336265	0.001553	0.000596126	0.000125082		8.80531e-05	0.000361736	0.000765553	0.000447742	0.000171613
Planococcus	3.93785e-05	0.000144313	6.1716e-05	0.000241007	0.000125082		8.80531e-05	0.000203742	0.000138001	0.000383102	0.000171613
Schlegelella	9.2084e-05	5.58793e-05	0	5.98059e-05	0.000119004		0.000205906	0.00012495	0	0.00013373	0.000266102
Pseudidiomarina	8.96093e-05	0.000197195	0	0.000123983	7.48963e-05		0.000122781	0.000187825	0	0.000170215	0.000167473
Limnohabitans	4.52743e-05	0	0	0	7.48963e-05		0.000101236	0	0	0	0.000167473
Jeotgalicoccus	4.35673e-05	0.00016938	8.96021e-05	0	7.48963e-05		9.74194e-05	0.000231993	0.000200356	0	0.000167473
Caldisericum	3.93785e-05	5.81247e-05	9.33637e-05	0	7.48963e-05		8.80531e-05	0.000129971	0.000208768	0	0.000167473
Hahella	0	0	8.96021e-05	0	7.48963e-05		0	0	0.000200356	0	0.000167473
Collinsella	0	0	0	0	7.48963e-05		0	0	0	0	0.000167473
Kineococcus	0	0	0	0	7.48963e-05		0	0	0	0	0.000167473
Modestobacter	0	0	0	0	7.48963e-05		0	0	0	0	0.000167473
Scytonema	0	0	0	0	7.48963e-05		0	0	0	0	0.000167473
Helcococcus	0.000529278	0.00130374	0.00173627	0.000197832	7.43738e-05		0.000596136	0.00276172	0.0035475	0.000182877	0.000166305
Actinokineospora	0.000345282	0.000225259	8.96021e-05	0.000181158	7.43738e-05		0.00033438	0.000213942	0.000200356	0.000165561	0.000166305
Desulfomonile	0.000288216	0.000494277	0.000335631	0.000255051	7.43738e-05		0.000397492	0.000726377	0.000313891	0.000253555	0.000166305
Ochrobactrum	0.000178451	8.61887e-05	0.000358408	7.5186e-05	7.43738e-05		0.000183595	0.000192724	0.000801426	0.000168121	0.000166305
Balneola	0.000130702	0	0	0	7.43738e-05		0.000292258	0	0	0	0.000166305
Niastella	0.000130695	0	0.000182966	0.000193781	7.43738e-05		0.000120002	0	0.000250625	0.000291377	0.000166305
Allochromatium	9.13163e-05	5.81247e-05	0	0	7.43738e-05		0.000125047	0.000129971	0	0	0.000166305
Thermovirga	4.35673e-05	0.000489977	0.000261088	0.000193781	7.43738e-05		9.74194e-05	0.000491199	0.000385702	0.000291377	0.000166305
Rhodocyclus	4.35673e-05	0	0	0	7.43738e-05		9.74194e-05	0	0	0	0.000166305
Rhodovibrio	0	0.000253873	8.96021e-05	0.000256344	7.43738e-05		0	0.00037456	0.000200356	0.00014705	0.000166305
Actinomycetospora	0	8.7491e-05	0	6.28401e-05	7.43738e-05		0	0.000195636	0	0.000140515	0.000166305
Spirosoma	0	8.61887e-05	0	0	7.43738e-05		0	0.000192724	0	0	0.000166305
Leptothrix	0	5.58793e-05	0	0	7.43738e-05		0	0.00012495	0	0	0.000166305
Actinopolymorpha	0	0	0	6.54703e-05	7.43738e-05		0	0	0	0.000146396	0.000166305
Thiocystis	0	0	0	0	7.43738e-05		0	0	0	0	0.000166305
Spirochaeta	0	0	0	0	7.43738e-05		0	0	0	0	0.000166305
Ferrimonas	0	0	0	0	7.43738e-05		0	0	0	0	0.000166305
Nodularia	0.00051692	0.000369133	6.1716e-05	0.000317763	7.03269e-05		0.000624115	0.00045922	0.000138001	0.00040121	0.000157256
Bulleidia	0.000164178	0.000111759	6.1716e-05	0	7.03269e-05		0.000258421	0.0002499	0.000138001	0	0.000157256
Pseudoramibacter	8.88416e-05	0	0.00172805	0.000121353	7.03269e-05		0.000121689	0	0.00386403	0.000166345	0.000157256
Streptosporangium	8.71346e-05	0.000287684	0	0.000119612	7.03269e-05		0.000194839	0.000177337	0	0.00026746	0.000157256
Demequina	4.35673e-05	5.81247e-05	0	5.98059e-05	7.03269e-05		9.74194e-05	0.000129971	0	0.00013373	0.000157256
Luteimonas	0	5.81247e-05	0	0	7.03269e-05		0	0.000129971	0	0	0.000157256
Lawsonia	0	0	8.96021e-05	0	7.03269e-05		0	0	0.000200356	0	0.000157256
Azospira	0	0	0	0	7.03269e-05		0	0	0	0	0.000157256
Desulfovermiculus	0.000170073	0.00019925	9.33637e-05	5.85124e-05	6.55802e-05		0.000169324	0.000276186	0.000208768	0.000130838	0.000146642
Methylosinus	0.000139088	0	0	0	6.55802e-05		0.000208891	0	0	0	0.000146642
Candidatus Phlomobacter	0.000137381	0	8.96021e-05	6.28401e-05	6.55802e-05		0.000208032	0	0.000200356	0.000140515	0.000146642
Providencia	9.13163e-05	0	0.000179204	6.28401e-05	6.55802e-05		0.000125047	0	0.000400713	0.000140515	0.000146642
Azospirillum	8.29458e-05	0.000202438	0	0	6.55802e-05		0.000113819	0.000282247	0	0	0.000146642
Xanthobacter	4.35673e-05	0.000114004	0	0.000130941	6.55802e-05		9.74194e-05	0.000156157	0	0.000292792	0.000146642
Aequorivita	4.35673e-05	0	0.00015508	5.85124e-05	6.55802e-05		9.74194e-05	0	0.000219598	0.000130838	0.000146642
Desulfofaba	4.35673e-05	0	0	0.000130941	6.55802e-05		9.74194e-05	0	0	0.000292792	0.000146642
Actinobacillus	0	8.7491e-05	0.000122597	0	6.55802e-05		0	0.000195636	0.000274135	0	0.000146642
Salisaeta	0	0	0	0	6.55802e-05		0	0	0	0	0.000146642
Solibacillus	0	0	0	0	6.55802e-05		0	0	0	0	0.000146642
Thauera	0	0	0	0	6.55802e-05		0	0	0	0	0.000146642
Succinivibrio	0	0	0	0	6.55802e-05		0	0	0	0	0.000146642
Sarcina	0.00450498	0.0181373	0.00120505	0.0181261	5.95022e-05		0.00475289	0.0256085	0.00143003	0.0105706	0.000133051
Caminibacter	0.000389617	0	8.96021e-05	0.000123983	5.95022e-05		0.000321433	0	0.000200356	0.000170215	0.000133051
Hyphomicrobium	0.000128988	0.000114004	0.000215961	0.000119612	5.95022e-05		0.00011835	0.000156157	0.000300198	0.00026746	0.000133051
Delftia	9.05485e-05	0.000141316	0	0	5.95022e-05		0.000202473	0.000198513	0	0	0.000133051
Brevundimonas	4.6042e-05	5.81247e-05	0	0	5.95022e-05		0.000102953	0.000129971	0	0	0.000133051
Carnobacterium	4.35673e-05	0.000222261	0.000182966	0	5.95022e-05		9.74194e-05	0.00036164	0.000250625	0	0.000133051
Agrococcus	4.35673e-05	5.81247e-05	0	6.28401e-05	5.95022e-05		9.74194e-05	0.000129971	0	0.000140515	0.000133051
Ancylobacter	4.35673e-05	0	6.1716e-05	0.000117025	5.95022e-05		9.74194e-05	0	0.000138001	0.000261675	0.000133051
Skermanella	3.93785e-05	5.81247e-05	0	6.54703e-05	5.95022e-05		8.80531e-05	0.000129971	0	0.000146396	0.000133051
Erwinia	3.93785e-05	0	0	0	5.95022e-05		8.80531e-05	0	0	0	0.000133051
Anaerolinea	0	0.000114004	8.96021e-05	0	5.95022e-05		0	0.000156157	0.000200356	0	0.000133051
Thioalkalimicrobium	0	8.61887e-05	8.96021e-05	0	5.95022e-05		0	0.000192724	0.000200356	0	0.000133051
Sharpea	0	0	0.000387544	0	5.95022e-05		0	0	0.000390976	0	0.000133051
Aminobacterium	0	0	0	0.000186823	5.95022e-05		0	0	0	0.000170997	0.000133051
Zhihengliuella	0	0	0	0	5.95022e-05		0	0	0	0	0.000133051
Rubellimicrobium	0	0	0	0	5.95022e-05		0	0	0	0	0.000133051
Phycicoccus	0	0	0	0	5.95022e-05		0	0	0	0	0.000133051
Methanocorpusculum	0	0	0	0	5.95022e-05		0	0	0	0	0.000133051
Knoellia	0	0	0	0	5.95022e-05		0	0	0	0	0.000133051
Rheinheimera	0	0	0	0	5.95022e-05		0	0	0	0	0.000133051
Blastococcus	0	0	0	0	5.95022e-05		0	0	0	0	0.000133051
Alloiococcus	0	0	0	0	5.95022e-05		0	0	0	0	0.000133051
Yersinia	0	0	0	0	5.95022e-05		0	0	0	0	0.000133051
Janibacter	0	0	0	0	5.95022e-05		0	0	0	0	0.000133051
Octadecabacter	0	0	0	0	5.95022e-05		0	0	0	0	0.000133051
Prosthecobacter	0.00218924	0.022689	0	6.28401e-05	0		0.00429433	0.0325113	0	0.000140515	0
Lysobacter	0.00139842	0.00932282	9.33637e-05	6.54703e-05	0		0.00263968	0.0129633	0.000208768	0.000146396	0
Anoxybacillus	0.000355978	0.00030845	0.000212199	0.00036361	0		0.000257027	0.000346461	0.000296362	0.000395027	0
Thermococcus	0.000319991	0.000111759	0.000416168	0.000273018	0		0.000446422	0.0002499	0.00030946	0.000308521	0
Vibrio	0.000308378	5.58793e-05	0	5.98059e-05	0		0.000258498	0.00012495	0	0.00013373	0
Actinoallomurus	0.000208684	0.000111759	9.33637e-05	6.54703e-05	0		0.000289884	0.0002499	0.000208768	0.000146396	0
Negativicoccus	0.000178451	8.61887e-05	0	0.000121353	0		0.000183595	0.000192724	0	0.000166345	0
Curvibacter	0.000139088	0	0	0	0		0.000208891	0	0	0	0
Melissococcus	0.000137381	8.7491e-05	0.000182966	0.000119612	0		0.000208032	0.000195636	0.000250625	0.00026746	0
Chroococcus	0.000133192	0.000174374	0	0	0		0.00020621	0.000389912	0	0	0
Frigoribacterium	0.000130702	0	0	0	0		0.000292258	0	0	0	0
Microcoleus	0.000128988	5.58793e-05	0.000212199	6.54703e-05	0		0.00011835	0.00012495	0.000296362	0.000146396	0
Cyanobacterium	9.38135e-05	0	6.1716e-05	0	0		0.000209773	0	0.000138001	0	0
Desulfotignum	9.13163e-05	0	0	5.85124e-05	0		0.000125047	0	0	0.000130838	0
Brenneria	9.05485e-05	0	8.96021e-05	0	0		0.000202473	0	0.000200356	0	0
Edwardsiella	8.96093e-05	0	0	0	0		0.000122781	0	0	0	0
Thiomicrospira	8.88416e-05	0.00014337	6.1716e-05	6.28401e-05	0		0.000121689	0.000204116	0.000138001	0.000140515	0
Oleomonas	8.71346e-05	0.000114004	0	0	0		0.000194839	0.000156157	0	0	0
Metallosphaera	8.54205e-05	0.000174374	0	0	0		0.000117559	0.000389912	0	0	0
Longilinea	8.54205e-05	8.31909e-05	0	0	0		0.000117559	0.00018602	0	0	0
Thioalkalivibrio	8.54205e-05	5.81247e-05	0	0	0		0.000117559	0.000129971	0	0	0
Snowella	8.54205e-05	0	0	7.5186e-05	0		0.000117559	0	0	0.000168121	0
Streptacidiphilus	8.29458e-05	0.000430943	0	0.000491491	0		0.000113819	0.000963619	0	0.00062678	0
Friedmanniella	8.29458e-05	0	0.000171486	5.85124e-05	0		0.000113819	0	0.000383455	0.000130838	0
Telmatospirillum	7.87571e-05	0	0	0	0		0.000176106	0	0	0	0
Halochromatium	4.6042e-05	5.58793e-05	0	0	0		0.000102953	0.00012495	0	0	0
Moraxella	4.6042e-05	0	8.96021e-05	0	0		0.000102953	0	0.000200356	0	0
Bergeyella	4.6042e-05	0	0	6.28401e-05	0		0.000102953	0	0	0.000140515	0
Georgenia	4.6042e-05	0	0	0	0		0.000102953	0	0	0	0
Geovibrio	4.6042e-05	0	0	0	0		0.000102953	0	0	0	0
Rubrobacter	4.6042e-05	0	0	0	0		0.000102953	0	0	0	0
Parascardovia	4.6042e-05	0	0	0	0		0.000102953	0	0	0	0
Alishewanella	4.6042e-05	0	0	0	0		0.000102953	0	0	0	0
Rothia	4.6042e-05	0	0	0	0		0.000102953	0	0	0	0
Listeria	4.6042e-05	0	0	0	0		0.000102953	0	0	0	0
Facklamia	4.6042e-05	0	0	0	0		0.000102953	0	0	0	0
Trichodesmium	4.6042e-05	0	0	0	0		0.000102953	0	0	0	0
Desulfomicrobium	4.6042e-05	0	0	0	0		0.000102953	0	0	0	0
Xanthomonas	4.52743e-05	0.000343059	0	5.85124e-05	0		0.000101236	0.000360134	0	0.000130838	0
Phormidium	4.52743e-05	8.7491e-05	0	6.54703e-05	0		0.000101236	0.000195636	0	0.000146396	0
Sulfurimonas	4.52743e-05	5.81247e-05	6.1716e-05	0	0		0.000101236	0.000129971	0.000138001	0	0
Flammeovirga	4.52743e-05	5.58793e-05	0.000240823	0	0		0.000101236	0.00012495	0.000227464	0	0
Loktanella	4.52743e-05	0	0	6.54703e-05	0		0.000101236	0	0	0.000146396	0
Mitsuokella	4.52743e-05	0	0	6.28401e-05	0		0.000101236	0	0	0.000140515	0
Klebsiella	4.52743e-05	0	0	6.28401e-05	0		0.000101236	0	0	0.000140515	0
Tolumonas	4.52743e-05	0	0	0	0		0.000101236	0	0	0	0
Chloroherpeton	4.52743e-05	0	0	0	0		0.000101236	0	0	0	0
Variovorax	4.52743e-05	0	0	0	0		0.000101236	0	0	0	0
Gluconobacter	4.35673e-05	0.000230861	0	0	0		9.74194e-05	0.000379817	0	0	0
Sphaerisporangium	4.35673e-05	8.7491e-05	8.57431e-05	0	0		9.74194e-05	0.000195636	0.000191727	0	0
Sebaldella	4.35673e-05	8.61887e-05	8.57431e-05	0	0		9.74194e-05	0.000192724	0.000191727	0	0
Sediminibacillus	4.35673e-05	0	0	0	0		9.74194e-05	0	0	0	0
Ralstonia	4.35673e-05	0	0	0	0		9.74194e-05	0	0	0	0
Pyrobaculum	4.35673e-05	0	0	0	0		9.74194e-05	0	0	0	0
Bacteriovorax	4.35673e-05	0	0	0	0		9.74194e-05	0	0	0	0
Promicromonospora	4.35673e-05	0	0	0	0		9.74194e-05	0	0	0	0
Candidatus Scalindua	3.93785e-05	0.00031999	0	0	0		8.80531e-05	0.000507639	0	0	0
Ammoniphilus	3.93785e-05	5.81247e-05	0	0	0		8.80531e-05	0.000129971	0	0	0
Pelobacter	3.93785e-05	0	0	0	0		8.80531e-05	0	0	0	0
Winogradskyella	3.93785e-05	0	0	0	0		8.80531e-05	0	0	0	0
Herbaspirillum	3.93785e-05	0	0	0	0		8.80531e-05	0	0	0	0
Moritella	0	0.000172129	0	0	0		0	0.000258732	0	0	0
Aerococcus	0	0.000114004	0	5.85124e-05	0		0	0.000156157	0	0.000130838	0
Curtobacterium	0	0.000111759	0.000171486	0	0		0	0.0002499	0.000383455	0	0
Rhizobium	0	8.7491e-05	0	7.5186e-05	0		0	0.000195636	0	0.000168121	0
Fusibacter	0	8.7491e-05	0	0	0		0	0.000195636	0	0	0
Thermoactinomyces	0	8.61887e-05	0	0	0		0	0.000192724	0	0	0
Aquitalea	0	5.81247e-05	8.96021e-05	0	0		0	0.000129971	0.000200356	0	0
Chroococcidiopsis	0	5.81247e-05	0	0	0		0	0.000129971	0	0	0
Xenophilus	0	5.81247e-05	0	0	0		0	0.000129971	0	0	0
Aquicella	0	5.58793e-05	0	0	0		0	0.00012495	0	0	0
Nitrobacter	0	0	0.000264947	5.98059e-05	0		0	0	0.000398643	0.00013373	0
Bartonella	0	0	0.000179204	0	0		0	0	0.000400713	0	0
Beijerinckia	0	0	0.000171486	0	0		0	0	0.000383455	0	0
Aurantimonas	0	0	0.000147459	0	0		0	0	0.000206336	0	0
Ammonifex	0	0	0.000122597	5.98059e-05	0		0	0	0.000274135	0.00013373	0
Propionigenium	0	0	0.000122597	0	0		0	0	0.000274135	0	0
Fulvivirga	0	0	9.33637e-05	0	0		0	0	0.000208768	0	0
Reinekea	0	0	9.33637e-05	0	0		0	0	0.000208768	0	0
Candidatus Rhodoluna	0	0	8.96021e-05	0.000125276	0		0	0	0.000200356	0.000171834	0
Coprothermobacter	0	0	8.96021e-05	0	0		0	0	0.000200356	0	0
Natroniella	0	0	8.96021e-05	0	0		0	0	0.000200356	0	0
Acidisphaera	0	0	8.57431e-05	0.000119612	0		0	0	0.000191727	0.00026746	0
Pseudoxanthomonas	0	0	8.57431e-05	5.98059e-05	0		0	0	0.000191727	0.00013373	0
Balneimonas	0	0	8.57431e-05	0	0		0	0	0.000191727	0	0
Sphingopyxis	0	0	8.57431e-05	0	0		0	0	0.000191727	0	0
Zoogloea	0	0	6.1716e-05	0	0		0	0	0.000138001	0	0
Mycetocola	0	0	0	6.54703e-05	0		0	0	0	0.000146396	0
Propionivibrio	0	0	0	6.54703e-05	0		0	0	0	0.000146396	0
Arcicella	0	0	0	6.54703e-05	0		0	0	0	0.000146396	0
Fluviicola	0	0	0	6.54703e-05	0		0	0	0	0.000146396	0
Haliangium	0	0	0	6.54703e-05	0		0	0	0	0.000146396	0
Desulfurella	0	0	0	6.28401e-05	0		0	0	0	0.000140515	0
Caulobacter	0	0	0	6.28401e-05	0		0	0	0	0.000140515	0
Haemophilus	0	0	0	5.98059e-05	0		0	0	0	0.00013373	0
Solirubrobacter	0	0	0	5.98059e-05	0		0	0	0	0.00013373	0
Hirschia	0	0	0	5.85124e-05	0		0	0	0	0.000130838	0
Smithella	0	0	0	5.85124e-05	0		0	0	0	0.000130838	0
